# Supplementary material for: Profile of Lipoprotein Subclasses in Chinese Primary Open-Angle Glaucoma Patients
Source: Int J Mol Sci. 2024 Apr 21;25(8):4544. doi: 10.3390/ijms25084544 (PMC11050298; doi:10.3390/ijms25084544)
Supplement: Supplementary file 1 [file ijms-25-04544-s001.zip]

Archive with 1 entries (1 files):
- ijms-2947671-supplementary.pdf
